# Supplementary material for: Genome‐wide characterization of 5‐hydoxymethylcytosine in melanoma reveals major differences with nevus
Source: Genes Chromosomes Cancer. 2020 Feb 13;59(6):366–74. doi: 10.1002/gcc.22837 (PMC7318264; doi:10.1002/gcc.22837)
Supplement: Supplementary file 2 — Table S1 Tumor samples characteristics. [file GCC-59-366-s002.xlsx]

## Sheet: Table S1
Table S1. Tumpr samples characteristics
Sample number	Tumour type		Site	Breslow (mm)	Ulceration	Mitoses	Gender	Age	Sample color code	Sample code
1	Naevus	dermal naevus	leg				female	29	blue	102877-001-oxBS-003
2	Naevus	Dermal benign naevus	head & neck				female	52	blue	102877-001-oxBS-005
3	Naevus	compound naevus	trunk				female	43	blue	102877-001-oxBS-007
4	Naevus	dermal naevus	upper leg				male	55	blue	102877-001-oxBS-010
5	Naevus	dermal naevus	trunk				female	40	blue	102877-001-oxBS-014
6	Naevus	Dermal benign naevus	head & neck				female	39	blue	102877-001-oxBS-019
7	Naevus	Dermal benign naevus	head & neck				male	57	blue	102877-001-oxBS-022
8	Naevus	Dermal benign naevus	head & neck				female	30	blue	102877-001-oxBS-024
1	Non-metastatic primary melanoma		lower leg	2.08	yes	yes	male	68	orange	102877-001-oxBS-001
2	Non-metastatic primary melanoma		back	0.91	no	no	female	42	orange	102877-001-oxBS-006
3	Non-metastatic primary melanoma		foot	4	yes	yes	male		orange	102877-001-oxBS-008
4	Non-metastatic primary melanoma		buttock	0.73	no	no	female	35	orange	102877-001-oxBS-011
5	Non-metastatic primary melanoma		trunk	2.05	no	yes	female		orange	102877-001-oxBS-013
6	Non-metastatic primary melanoma		ear	0.81	no	yes	male	58	orange	102877-001-oxBS-017
7	Non-metastatic primary melanoma		shoulder	0.94	yes	yes	female	34	orange	102877-001-oxBS-020
8	Non-metastatic primary melanoma		back	1.06	no	yes	male	65	orange	102877-001-oxBS-023
1	Metastatic primary melanoma		scalp	3.46	no	yes	male		red	102877-001-oxBS-002
2	Metastatic primary melanoma		foot	1.9	no	yes	female		red	102877-001-oxBS-004
3	Metastatic primary melanoma		back	3.09	no	yes	female	45	red	102877-001-oxBS-009
4	Metastatic primary melanoma		neck, desmoplastic melanoma	15.6	no	yes	male		red	102877-001-oxBS-012
5	Metastatic primary melanoma		thigh	9.2	yes	yes	female		red	102877-001-oxBS-015
6	Metastatic primary melanoma		vulva	10.2	yes	yes	female	56	red	102877-001-oxBS-016
7	Metastatic primary melanoma		scalp	17	yes	yes	male	79	red	102877-001-oxBS-018
8	Metastatic primary melanoma		axilla	12	no	yes	male	70	red	102877-001-oxBS-021
