# Supplementary material for: Genome‐wide characterization of 5‐hydoxymethylcytosine in melanoma reveals major differences with nevus
Source: Genes Chromosomes Cancer. 2020 Feb 13;59(6):366–74. doi: 10.1002/gcc.22837 (PMC7318264; doi:10.1002/gcc.22837)
Supplement: Supplementary file 3 — Table S2 Sixty‐eight differentially hydroxymethylated regions (DhMRs). [file GCC-59-366-s003.xlsx]

## Sheet: Table S2
Table S2. 68 Differentially hydroxymethylated regions (DhMRs)
seqnames	start	end	p.valueArea	fwerArea	gene	hmc.naevus	hmc.melanoma	meth.naevus	meth.melanoma	Location	CpG island?	distance to TSS (bp)	Cancer-related genes?*
chr4	1201588	1203168	0	0	LOC100130872 LOC100130872-SPON2	0.0875299	-0.0189425	0.36322	0.6056	Body TSS200 TSS1500	shore island	94
chr7	94285642	94287211	0	0	SGCE PEG10	0.0166525	-0.0237098	0.32242	0.336558	TSS1500 5'UTR TSS200	island shore	-619.96
chr20	57462798	57464129	0	0	GNAS	0.0432072	-0.00894067	0.383813	0.438844	3'UTR	island shore	48804.1	oncogene in pituitary adenoma, pancreatic intraductal papillary mucinous neoplasm, fibrous dysplasia
chr20	36148133	36149455	0	0	BLCAP	0.0310167	-0.0140033	0.810867	0.773736	5'UTR	island shore	4137.16
chr12	58012960	58013942	0	0	SLC26A10 LOC101927583	0.0905667	0.0122021	0.291158	0.381317	TSS200 TSS1500 1stExon Body	island shore	-236.286
chr6	33282885	33283317	0	0	ZBTB22	0.102519	-0.00256837	0.346141	0.499372	Body	island shore	2414.55
chr6	33130696	33132442	0	0	COL11A2	0.0711519	-0.0024135	0.519541	0.641041	Body 3'UTR	shore shelf	14010.5
chr6	3848634	3849818	0	0	FAM50B	0.0544238	-0.000833976	0.251026	0.378817	TSS1500 TSS200 1stExon 5'UTR	island shore	-322.464
chr1	201708419	201709675	9.23122e-06	0.008	NAV1	0.113406	-0.00192013	0.256184	0.406672	Body 1stExon TSS200 TSS1500	shore island	91448.2
chr6	10419016	10421069	1.84624e-05	0.016	TFAP2A	0.0655731	-0.00662898	0.226678	0.359247	TSS1500 TSS200 5'UTR Body	shore island	-7455.41
chr7	27208285	27209828	1.84624e-05	0.016	MIR196B HOXA10-AS	0.0472957	-0.00531152	0.217312	0.354338	TSS1500 IGR TSS200 Body	island shore	-141.294
chr16	67232921	67234167	1.84624e-05	0.016	ELMO3	0.130475	6.6064e-06	0.344157	0.538578	Body TSS200 1stExon	island shore	524.167
chr11	86382900	86383940	1.84624e-05	0.016	ME3	0.0695519	-0.000225739	0.257305	0.353683	TSS200 TSS1500 Body 5'UTR	island shore	-251
chr7	95025194	95027158	1.84624e-05	0.016	PON3	0.0322919	-0.00878819	0.271857	0.391685	TSS1500 TSS200 Body 1stExon	island shore	-398.4
chr1	25257505	25258332	1.84624e-05	0.016	RUNX3	0.0834888	0.00838891	0.303674	0.466199	TSS1500 Body	island	-1057.89
chr7	1022643	1023156	1.84624e-05	0.016	CYP2W1	0.0793219	-0.0300808	0.420304	0.590752	TSS200 1stExon Body	shore	27.7
chr20	61446962	61447623	1.84624e-05	0.016	COL9A3	0.0984504	0.0167106	0.233059	0.271753	TSS1500	shore	-1085.88
chr11	61062665	61063378	1.84624e-05	0.016	VWCE	0.111029	0.00105352	0.309482	0.411609	TSS200 5'UTR TSS1500	island shore	-169.917
chr16	68270129	68271177	2.76937e-05	0.024	ESRP2	0.138204	0.0154507	0.180178	0.351375	TSS200 1stExon TSS1500	island	-3724.38
chr11	35546824	35548139	3.23093e-05	0.028	PAMR1	0.0947772	-0.000255669	0.28647	0.379203	TSS200 TSS1500 5'UTR 1stExon Body	island shore	-308.5
chr17	9862752	9863293	3.23093e-05	0.028	GAS7	0.102201	0.00221795	0.307827	0.398732	Body TSS1500 TSS200	opensea	-644.25	fusion partner in acute myeloid leukemia
chr6	31598379	31599955	3.23093e-05	0.028	BAT2	0.0423642	0.00929916	0.79718	0.855887	Body	shore island	NA
chr1	32169701	32170433	3.69249e-05	0.032	COL16A1	0.187161	0.0177677	0.143385	0.264152	TSS200 TSS1500 1stExon	island shore	-5803.3
chr8	145728138	145728630	4.15405e-05	0.036	GPT	0.130605	-0.00766995	0.326856	0.629214	TSS1500	shore	-1051.5
chr15	93616894	93617402	4.61561e-05	0.04	RGMA	0.176148	0.0388076	0.216432	0.296484	1stExon TSS1500 Body	island shore	-695.214
chr2	63275509	63276833	5.07717e-05	0.044	LOC100132215 OTX1	0.0375375	-0.0069773	0.156398	0.205819	TSS1500	island	-838.778
chr16	67918001	67918965	5.07717e-05	0.044	EDC4 NRN1L	0.0987464	0.00100664	0.422788	0.603435	Body TSS1500 TSS200 1stExon	shore island	1778.58
chr15	41061384	41062224	5.07717e-05	0.044	DNAJC17 C15orf62	0.117333	0.00493639	0.300198	0.406161	Body TSS200 TSS1500	opensea	30211.8
chr17	19648846	19649293	5.07717e-05	0.044	ALDH3A1	0.0677455	-0.0219099	0.424249	0.605364	5'UTR TSS1500 1stExon	shore	-237.9
chr11	392903	394545	5.07717e-05	0.044	PKP3	0.0743985	-0.00437342	0.43965	0.564914	TSS1500 1stExon Body TSS200	shore island	1123
chr19	13135318	13135808	5.07717e-05	0.044	NFIX	0.119694	0.00657852	0.0950454	0.198161	Body TSS200 1stExon	island	28912.8
chr1	2461278	2461929	5.07717e-05	0.044	HES5	0.121713	0.0121957	0.247557	0.244064	TSS1500 TSS200 Body 1stExon	island	-48
chr1	59042931	59044110	5.07717e-05	0.044	TACSTD2	0.0822501	0.000903022	0.165973	0.220165	TSS200 5'UTR TSS1500	island shore	-168.667
chr16	31227800	31228720	5.07717e-05	0.044	TRIM72 PYDC1	0.0804998	0.00523176	0.250549	0.280703	Body TSS1500 TSS200	island shore	2395
chr11	7695165	7695809	5.07717e-05	0.044	CYB5R2	0.122414	-0.000202555	0.213098	0.332511	TSS1500	island shore	-658.1
chr10	89621419	89622084	5.07717e-05	0.044	PTEN KILLIN	0.0837349	0.0101393	0.0783362	0.178754	TSS1500 1stExon	island shore	-1295.15	tumor suppressor gene in glioma, prostate, endometrial carcinomas
chr5	80528581	80529340	5.07717e-05	0.044	RNU5E CKMT2	0.101052	-0.00700016	0.374959	0.508091	Body TSS200 TSS1500	opensea	-249
chr2	25391505	25391911	5.07717e-05	0.044	POMC	0.100186	-0.0021016	0.248579	0.320971	TSS200 5'UTR TSS1500	island shore	-148.545
chr20	43936663	43937467	5.53873e-05	0.044	MATN4 RBPJL	0.019856	-0.0157566	0.449402	0.513043	TSS1500 5'UTR TSS200 1stExon Body	shore	-105.867
chr12	53298383	53299310	5.53873e-05	0.044	KRT8	0.149036	0.0112775	0.454697	0.672635	1stExon TSS200 Body TSS1500	shore	23
chr20	19866743	19867423	5.53873e-05	0.044	RIN2	0.0898213	-0.00475305	0.40607	0.487529	IGR 1stExon	opensea	258
chr12	16757954	16758465	6.92342e-05	0.048	LMO3	0.102753	0.00448143	0.19622	0.235321	5'UTR	opensea	119.6
chr1	203320190	203320732	6.92342e-05	0.048	FMOD	0.0718142	0.004273	0.352698	0.330622	TSS1500 Body 1stExon TSS200	opensea	-187.545
chr16	57831745	57832309	6.92342e-05	0.048	KIFC3	0.077241	-0.00287336	0.430915	0.649588	TSS200 Body TSS1500 1stExon	shelf opensea	-23038.3
chr19	16178030	16178570	6.92342e-05	0.048	TPM4	0.0535319	-0.00634605	0.35978	0.528772	TSS200 1stExon TSS1500 5'UTR Body	shore island	-57.1667	fusion partner in anaplastic large-cell lymphoma
chr16	66400320	66400599	6.92342e-05	0.048	CDH5	0.0768613	-0.00833977	0.314586	0.399238	TSS200 TSS1500 5'UTR 1stExon	opensea	-68.5
chr16	54972078	54973128	7.38498e-05	0.048		0.103284	0.000614647	0.314495	0.302772	IGR	island shore	NA
chr5	140864020	140864834	7.38498e-05	0.048	PCDHGA4 PCDHGC4	0.0759497	-0.00717758	0.256205	0.285398	Body TSS1500	island shore	115272
chr16	31146682	31147199	7.38498e-05	0.048	PRSS8	0.113679	-0.00902522	0.355054	0.545195	1stExon Body TSS200	opensea	143.875
chr22	46481603	46482023	7.38498e-05	0.048	LOC400931 MIRLET7BHG	0.0987084	0.00370987	0.283758	0.385372	TSS200 Body TSS1500	island shore	32294
chr17	76128481	76129099	7.38498e-05	0.048	TMC8	0.210169	0.0360454	0.281977	0.375761	Body	shore	1811.9
chr2	85640762	85641438	7.38498e-05	0.048	CAPG	0.0419428	-0.024499	0.309298	0.383667	IGR 1stExon TSS200 TSS1500	island shore	-3499
chr6	32119616	32120324	7.38498e-05	0.048	PRRT1 PPT2	0.114153	0.00996121	0.349272	0.457736	1stExon TSS1500 TSS200	shore	-302.8
chr11	105479843	105480979	7.38498e-05	0.048	GRIA4	0.0721666	0.00454602	0.284779	0.318635	TSS200 1stExon TSS1500	shore	-272.273
chr8	16859451	16860121	7.38498e-05	0.048	FGF20	0.116591	0.0114487	0.279417	0.364379	1stExon TSS200 TSS1500	shore island	-91.3
chr7	87935979	87936923	7.38498e-05	0.048	STEAP4	0.0533211	0.00241064	0.345926	0.375719	TSS200 5'UTR TSS1500	opensea	-181.692
chr6	31590513	31590736	7.38498e-05	0.048	SNORA38 BAT2	0.109413	0.0216661	0.35832	0.531469	TSS1500 Body TSS200	shore	-257.333
chr5	191127	192103	7.38498e-05	0.048	LRRC14B	0.0546813	0.00752604	0.226866	0.311945	1stExon TSS1500 TSS200	island shore	-94.3077
chr1	234667087	234667549	7.38498e-05	0.048	LINC01354	0.0562443	-0.0409018	0.302175	0.588219	TSS200 Body IGR	opensea	4
chr6	30698584	30698987	7.38498e-05	0.048	FLOT1	0.165182	0.0401864	0.286091	0.416857	Body	opensea	11670.1
chr8	145729106	145729799	7.38498e-05	0.048	GPT	0.0566807	-0.0193022	0.544127	0.733756	1stExon TSS1500 5'UTR TSS200	shore	-71.7
chr2	102091048	102091755	7.38498e-05	0.048	RFX8	0.0858446	0.00545581	0.287384	0.284564	TSS200 5'UTR TSS1500	shore island	-188
chr2	54785178	54785795	7.38498e-05	0.048	SPTBN1	0.0814453	-0.00203479	0.107371	0.198247	TSS200 TSS1500 5'UTR	island	101960
chr6	30850309	30851086	7.84654e-05	0.048	DDR1	0.158784	0.0390703	0.281597	0.509413	TSS1500 TSS200	shore	145.909
chr17	6898315	6899888	5.07717e-05	0.044	ALOX12	0.0187156	-0.0285399	0.366082	0.566121	TSS200 Body 1stExon TSS1500	island shore	-167.895
chr6	33263805	33265016	5.53873e-05	0.044	RGL2	0.0241002	0.00294623	0.779017	0.81259	Body	shelf shore	-200.842
chr6	33288366	33289280	4.61561e-05	0.04	DAXX	0.0237727	-0.00588281	0.653056	0.707101	Body	island shore	869.92	oncogene or tumor suppressor gene in pancreatic neuroendocrine tumour, paediatric glioblastoma
chr7	27142100	27143806	5.07717e-05	0.044	HOXA2	0.0392895	0.00187188	0.260496	0.349996	TSS1500 TSS200 1stExon	island shore	-525.667
*Data retrieved from Cancer Gene Census - COSMIC (https://cancer.sanger.ac.uk/census)
